# Supplementary material for: Mrgprb4-Lineage Neurons Participate in the Intervention of TENS Effects on Chronic Pain and Anxiety-like Symptoms in an Inflammatory Pain Mouse Model
Source: Biomedicines. 2026 Mar 15;14(3):670. doi: 10.3390/biomedicines14030670 (PMC13024121; doi:10.3390/biomedicines14030670)
Supplement: Supplementary file 1 [file biomedicines-14-00670-s001.zip]

Archive with 1 entries (1 files):
- biomedicines-4120197-supplementary.pdf
